# Supplementary material for: Development of Chocolates with Improved Lipid Profile by Replacing Cocoa Butter with an Oleogel
Source: Gels. 2021 Nov 18;7(4):220. doi: 10.3390/gels7040220 (PMC8628694; doi:10.3390/gels7040220)
Supplement: Supplementary file 1 [file gels-07-00220-s001.zip]

Archive with 1 entries (1 files):
- gels-1387706-supplementary.pdf
